# Supplementary material for: Oncologic and functional outcomes of different reconstruction modalities after resection of chondrosarcoma of the scapula: a medium- to long-term follow-up study
Source: BMC Musculoskelet Disord. 2022 Aug 8;23:758. doi: 10.1186/s12891-022-05661-7 (PMC9358882; doi:10.1186/s12891-022-05661-7)
Supplement: Supplementary file 1 — Additional file 1: Supplementary Table 1. Comparison of postoperative shoulder function among patients in different treatment groups. [file 12891_2022_5661_MOESM1_ESM.xlsx]

## Sheet: 1
	Supplementary Table 1. Comparison of postoperative shoulder function among patients in different treatment groups
	MSTS93 score	Significant?	Summary	Adjusted P Value
	Partial resection vs. Humeral suspension	Yes	**	0.006
	Partial resection vs. Prosthesis	Yes	*	0.0336
	Humeral suspension vs. Prosthesis	No	ns	0.9245
	Flexion degree	Significant?	Summary	Adjusted P Value
	Partial resection vs. Humeral suspension	Yes	*	0.0493
	Partial resection vs. Prosthesis	Yes	*	0.0174
	Humeral suspension vs. Prosthesis	No	ns	>0.9999
	Abduction degree	Significant?	Summary	Adjusted P Value
	Partial resection vs. Humeral suspension	Yes	**	0.0035
	Partial resection vs. Prosthesis	Yes	*	0.0304
	Humeral suspension vs. Prosthesis	No	ns	0.7467
	*, P<0.05; **, P<0.01; ns, no statistical significance.
